# Supplementary material for: An integrative taxonomy approach reveals Saccharomyces chiloensis sp. nov. as a newly discovered species from Coastal Patagonia
Source: PLoS Genet. 2024 Sep 6;20(9):e1011396. doi: 10.1371/journal.pgen.1011396 (PMC11410238; doi:10.1371/journal.pgen.1011396)
Supplement: S1 Table — Table B. S. uvarum strains collection. Table C. S. uvarum strains from previous studies. (XLSX) [file pgen.1011396.s008.xlsx]

## Sheet: S1A_Table
Table S1a. Bioprospection and molecular identification of yeast isolates
ID	Locality	Coord	ITS	Rip1 Sanger sequencing
CL1700	Cucao, Chiloé, Los Lagos	-42.6365°, -74.1086°	Saccharomyces	S. chiloensis
CL1701				S. chiloensis
CL1702				S. chiloensis
CL1703				S. chiloensis
CL1704				S. chiloensis
CL1705				S. chiloensis
CL1706				S. chiloensis
CL1707				S. chiloensis
CL1708				-
CL1709				S. chiloensis
CL1710				S. chiloensis
CL1711				S. chiloensis
CL1712				S. chiloensis
CL1713				S. chiloensis
CL1714				S. chiloensis
CL1715				S. chiloensis
CL1716	Tantauco Park, Chiloé, Los Lagos	-43.2126°, -74.1925°	Saccharomyces	S. chiloensis
CL1717				-
CL1718				-
CL1719				S. chiloensis
CL1720				-
CL1721				S. chiloensis
CL1722				-
CL1723				-
CL1724				S. chiloensis
CL1725				S. chiloensis
CL1726				S. chiloensis
CL1727				S. chiloensis
CL1728				S. chiloensis
CL1729	Curaco de velez, Chiloé, Los Lagos	-42.4397°, -73.6029°	Saccharomyces	S. uvarum
CL1730				S. uvarum
CL1731				S. uvarum
CL1732				-
CL1733				S. uvarum
CL1734				S. uvarum
CL1735				S. uvarum
CL1736				S. uvarum
CL1737				S. uvarum
CL1738				-
CL1739				S. uvarum
CL1740				-
CL1741				S. uvarum
CL1742	Ancud, Chiloé, Los lagos	-41.8682°, -73.8287°	Saccharomyces	S. uvarum
CL1743				-
CL1744				-
CL1745				S. uvarum
CL1746				S. uvarum
CL1747				-
CL1748				S. uvarum
CL1749				S. uvarum
CL1750				S. uvarum
CL1751				S. uvarum
CL1400	Reserva costera valdiviana, Valdivia, Los Ríos	-40.183333°, -73.466667°	Saccharomyces	S. eubayanus
CL1600				S. chiloensis
CL1401				S. chiloensis
CL1402				S. chiloensis
CL1601				S. chiloensis
CL1403				S. chiloensis
CL1404				S. chiloensis
CL1405				S. uvarum
CL1406				S. chiloensis
CL1407				S. chiloensis
CL1408				S. uvarum
CL1409				S. chiloensis
CL1410				S. chiloensis
CL1411				S. chiloensis
CL1602				S. chiloensis
CL1412				S. chiloensis
CL1413				S. uvarum
CL1603				S. chiloensis
CL1415				S. chiloensis
CL1416				S. chiloensis
CL1417				S. eubayanus
CL1418				S. uvarum
CL1419				S. eubayanus
CL1420				S. eubayanus
CL1421				S. eubayanus
CL1422				S. uvarum
CL1604				S. chiloensis
CL1424				S. eubayanus
CL1425				S. eubayanus
CL1300				S. eubayanus
CL1301				-
CL1302				S. chiloensis
CL1303				S. chiloensis
CL1304				-
CL1605				S. chiloensis
CL1306				-
CL1307				-
CL1426				-
CL1427				S. uvarum
CL1428				S. uvarum
CL1429				S. uvarum
CL1430				-
CL1431				S. uvarum
CL1432				S. uvarum
CL1500	San Jose de la mariquina, Valdivia, Los Rios	-39.516667°, -72.966667°	Saccharomyces	S. uvarum
CL1501				S. uvarum
CL1502				S. uvarum
CL1503				S. uvarum
CL1504				S. uvarum
CL1505				S. uvarum
CL1506				S. uvarum
CL1507				S. uvarum
CL1508				S. uvarum
CL1509				S. uvarum

## Sheet: S1B_Table
Table S1b. S. uvarum strains collection
#	ID	Locality	Coord	Specie	study
1	CL700	Altos de lircay	-35.59°, -70.937°	S. uvarum	[1]
2	CL716	Altos de lircay
3	CL717	Altos de lircay
4	CL719	Altos de lircay
5	CL228	Villarrica	-39.4931°, -71.7168°	S. uvarum
6	CL234	Villarrica
7	CL252	Villarrica
8	CL272	Villarrica
9	CL276	Villarrica
10	CL1102	Nahuelbuta	-37.783333°, -72.983333°	S. uvarum
11	CL1103	Nahuelbuta
12	CL1105	Nahuelbuta
13	CL304	Huilo-Huilo	-39.853333°, -71.954444°	S. uvarum
14	CL308	Huilo-Huilo
15	CL309	Huilo-Huilo
16	CL622	Puyehue	-40.648889°, -72.084444°	S. uvarum
17	CL623	Puyehue
18	CL901	Choshuenco	-39.8365°, -72.0824°	S. uvarum
19	CL1301	Neltume	-39.8503°, -71.9419°	S. uvarum
20	CL1302	Neltume
21	CL1304	Neltume
22	CL1305	Neltume
23	CL1203	Chiloé	-42.5°, -74°	S. uvarum	[2]
24	CL1204	Chiloé
25	CL1206	Chiloé
26	CL1207	Chiloé
27	CL1208	Chiloé
28	CL627	Osorno	-40.583333°, -73.166667°	S. uvarum	[1]
29	CL629	Osorno
30	CL632	Osorno
31	CL1012	Torres del Paine	-50.983056°, -72.966389°	S. uvarum
32	CL455	Coyhaique	-45.5712°, -72.0685°	S. uvarum
33	CL460	Coyhaique
34	CL465	Coyhaique
35	CL469	Coyhaique
36	CL458	Coyhaique
37	CL477	Coyhaique
38	CL840	Magallanes	-53.1625°, -70.9225°	S. uvarum
39	CL841	Magallanes
40	CL842	Magallanes
41	CL843	Magallanes
42	CL844	Magallanes
43	CL815	Magallanes		S. eubayanus

## Sheet: S1C_Table
Table S1c. S. uvarum strains from previous studies
Single End reads
#	Strain ID	Study	Location
1	Pjs 9	[3]	Sancerre, France
2	NCAIM 00789	[3]	Babat, Hungary
3	ZP 555	[3]	Hornby Island, Canada
4	ZP 556	[3]	Hornby Island, Canada
5	CRUB 1566	[3]	Rio Negro, Argentina
6	CRUB 1572	[3]	Rio Negro, Argentina
7	CRUB 1777	[3]	Neuquén, Argentina
8	CRUB 1781	[3]	Rio Negro, Argentina
9	CRUB 1782	[3]	Rio Negro, Argentina
10	CRUB 1783	[3]	Rio Negro, Argentina
11	CRUB 1784	[3]	Rio Negro, Argentina
12	ZP 604	[3]	Hornby Island, Canada
13	CRUB 1779	[3]	Rio Negro, Argentina
14	CRUB 1780	[3]	Neuquén, Argentina
15	ZP 646	[3]	Tübingen, Germany
16	ZP 664	[3]	Bochum, Germany
17	ZP 830	[3]	Takamatsu-shi, Japan
18	ZP 853	[3]	Bochum, Germany
19	ZP 959	[3]	Lewis Pass, New Zealand
20	ZP 963	[3]	Mount Field National Park, Tasmania
21	ZP 964	[3]	Lewis Pass, New Zealand
22	ZP 966	[3]	Lewis Pass, New Zealand
23	ZP 1047	[3]	Mêda, Portugal
24	UCD 61-137	[3]	Berryessa Hills, California
25	148.01	[3]	Blagoveshchensk, Russia
26	CRUB1586	[3]	Rio Negro, Argentina
27	ZP853	[3]	Bochum, Germany
Pair End reads
#	Strain ID	Study	Location
28	NCAIM 676	[3]	Hungary
29	ZP 962	[3]	Mount Field National Park, Tasmania
30	CRUB 1994	[3]	Neuquén, Argentina
31	CRUB 1993	[3]	Neuquén, Argentina
32	CRUB 1991	[3]	Tierra del Fuego, Argentina
33	CRUB 1990	[3]	Neuquén, Argentina
34	CRUB 1988	[3]	Tierra del Fuego, Argentina
35	CRUB 1987	[3]	Santa Cruz, Argentina
36	BMV 58	[4]	Spain
37	CECT 12600	[4]	Spain
38	yHCT 77	[3]	Oregon, USA
39	yHCT 78	[3]	Missouri, USA
40	GM 14	[3]	Jurançon, France
41	NPCC 1417	[4]	Argentina
42	ZIM2113	[4]	Slovenia
43	CECT1969	[4]	Holland

## Sheet: References
1. Nespolo RF, Villarroel CA, Oporto CI, Tapia SM, Vega-Macaya F, Urbina K, et al. An Out-of-Patagonia migration explains the worldwide diversity and distribution of Saccharomyces eubayanus lineages. PLOS Genetics. 2020;16(5):e1008777. doi: 10.1371/journal.pgen.1008777.
2. Villarreal P, Quintrel PA, Olivares-Muñoz S, Ruiz JJ, Nespolo RF, Cubillos FA. Identification of new ethanol-tolerant yeast strains with fermentation potential from central Patagonia. Yeast. 2022;39(1-2):128-40.
3. Almeida P, Gonçalves C, Teixeira S, Libkind D, Bontrager M, Masneuf-Pomarède I, et al. A Gondwanan imprint on global diversity and domestication of wine and cider yeast Saccharomyces uvarum. Nature Communications. 2014;5(1). doi: 10.1038/ncomms5044.
4. Macías LG, Flores MG, Adam AC, Rodríguez ME, Querol A, Barrio E, et al. Convergent adaptation of Saccharomyces uvarum to sulfite, an antimicrobial preservative widely used in human-driven fermentations. PLOS Genetics. 2021;17(11):e1009872. doi: 10.1371/journal.pgen.1009872.
