# Supplementary material for: An integrative taxonomy approach reveals Saccharomyces chiloensis sp. nov. as a newly discovered species from Coastal Patagonia
Source: PLoS Genet. 2024 Sep 6;20(9):e1011396. doi: 10.1371/journal.pgen.1011396 (PMC11410238; doi:10.1371/journal.pgen.1011396)
Supplement: S2 Table — Table B. Bioinformatics summary statistics from strains sequenced in other studies. (XLSX) [file pgen.1011396.s009.xlsx]

## Sheet: S2A_Table
Table S2a. Bioinformatics summary statistics from sequenced strains in this study.
Pair End reads
#	Strain ID	Study	Location	Region	Environment	Coverage	% Aligned	M Aligned	M Total reads	Error rate (%)	# SNPs	#Indels	Lineage	Accesion number
1	CL700	this study	Altos de lircay	Maule	wild	46.1706	85.8	5084661	5926484	1.11	39610	1624	SA-A	SAMN40266081
2	CL716	this study	Altos de lircay	Maule	wild	41.5734	87.77	4188237	4771969	1.17	36254	1519	SA-A	SAMN40266082
3	CL717	this study	Altos de lircay	Maule	wild	35.5172	85.74	3518490	4103694	0.79	34359	1464	SA-A	SAMN40266083
4	CL719	this study	Altos de lircay	Maule	wild	30.176	84.57	3084838	3647787	0.8	35539	1531	SA-A	SAMN40266084
5	CL228	this study	Villarrica	Araucanía	wild	41.4314	81.28	4255826	5236269	1.75	121318	5253	SA-B1	SAMN40266062
6	CL234	this study	Villarrica	Araucanía	wild	32.827	81.73	3304021	4042647	1.8	124020	5313	SA-B1	SAMN40266063
7	CL252	this study	Villarrica	Araucanía	wild	91.7892	87.31	8778904	10055139	1.78	123564	5414	SA-B1	SAMN40266064
8	CL272	this study	Villarrica	Araucanía	wild	45.151	83.23	5008985	6018003	2.1	130599	5573	SA-B1	SAMN40266065
9	CL276	this study	Villarrica	Araucanía	wild	43.1948	82.71	4823779	5832150	2.09	132489	5518	SA-B1	SAMN40266066
10	CL1102	this study	Nahuelbuta	Biobío	wild	25.4413	92.25	2605287	2824233	1.72	129971	5565	SA-B1	SAMN40266092
11	CL1103	this study	Nahuelbuta	Biobío	wild	52.4712	85.61	5768298	6737526	2.06	125229	5360	SA-B1	SAMN40266093
12	CL1105	this study	Nahuelbuta	Biobío	wild	149.701	97.07	27116553	27934599	1.14	93197	4050	SA-B1	SAMN40266094
13	CL304	this study	Huilo-Huilo	Ríos	wild	50.6302	89.62	5715185	6376960	1.63	127034	5416	SA-B1	SAMN40266067
14	CL308	this study	Huilo-Huilo	Ríos	wild	32.4641	83.44	3343229	4006612	2.17	122887	5263	SA-B1	SAMN40266068
15	CL309	this study	Huilo-Huilo	Ríos	wild	44.7431	85.95	4880663	5678468	2.06	123390	5401	SA-B1	SAMN40266069
16	CL622	this study	Puyehue	Los Lagos	wild	45.4786	88.64	5819130	6564875	1.64	135702	5880	SA-B1	SAMN40266076
17	CL623	this study	Puyehue	Los Lagos	wild	52.3013	88.22	6165784	6988713	1.74	138428	5822	SA-B1	SAMN40266077
18	CL901	this study	Choshuenco	Ríos	wild	47.4613	90.91	5529360	6081935	1.45	105920	4555	SA-B1	SAMN40266090
19	CL1301	this study	Neltume	Ríos	wild	27.1224	85	2349919	2764663	1.22	32518	1344	SA-A	SAMN40266100
20	CL1302	this study	Neltume	Ríos	wild	40.2245	85.88	4035809	4699243	1.77	118206	5135	SA-B1	SAMN40266101
21	CL1304	this study	Neltume	Ríos	wild	35.0305	80.17	3603380	4494570	0.82	41374	1629	SA-A	SAMN40266102
22	CL1305	this study	Neltume	Ríos	wild	45.6021	92.97	4671181	5024168	0.71	31545	1499	SA-A	SAMN40266103
23	CL1509	this study	San Jose Mariquina	Ríos	wild	34.4059	93.39	2904962	3110581	1.07	23791	1001	SA-A	SAMN40266109
24	CL1506	this study	San Jose Mariquina	Ríos	wild	47.0366	92.7	4846504	5228338	1.06	31873	1424	SA-A	SAMN40266107
25	CL1507	this study	San Jose Mariquina	Ríos	wild	19.1353	95.7	1636633	1710171	2.03	121109	5223	SA-B1	SAMN40266108
26	CL1600	this study	RCV	Ríos	wild	19.8928	92.11	1851912	2010638	5.64	490249	29790	SA-C	SAMN40266110
27	CL1602	this study	RCV	Ríos	wild	178.26	89.98	26289690	29216628	4.98	492342	29837	SA-C	SAMN40266111
28	CL1603	this study	RCV	Ríos	wild	148.397	74.77	21879705	29261304	4.94	492435	30040	SA-C	SAMN40266112
29	CL1604	this study	RCV	Ríos	wild	19.3835	92.55	1731761	1871126	5.74	490887	30027	SA-C	SAMN40266113
30	CL1605	this study	RCV	Ríos	wild	178.713	90.75	26345119	29030792	4.83	491634	29946	SA-C	SAMN40266114
31	CL1422	this study	RCV	Ríos	wild	19.5643	87.73	1670962	1904623	1.91	112982	4872	SA-B1	SAMN40266104
32	CL1429	this study	RCV	Ríos	wild	17.6873	92.38	1546447	1673933	2.08	119375	5128	SA-B1	SAMN40266105
33	CL1431	this study	RCV	Ríos	wild	25.0028	95.41	2098810	2199829	1.99	122001	5376	SA-B1	SAMN40266106
34	CL1203	this study	Chiloé	Los Lagos	wild	60.5095	83.25	5967918	7168595	1.85	123086	5435	SA-B1	SAMN40266095
35	CL1204	this study	Chiloé	Los Lagos	wild	25.8227	83.12	2336430	2811047	2.27	120712	5267	SA-B1	SAMN40266096
36	CL1206	this study	Chiloé	Los Lagos	wild	48.9033	81.57	5040111	6178876	5.41	495191	30804	SA-C	SAMN40266097
37	CL1207	this study	Chiloé	Los Lagos	wild	35.943	79.03	3792050	4798185	5.42	496240	30772	SA-C	SAMN40266098
38	CL1208	this study	Chiloé	Los Lagos	wild	9.4475	92.31	980239	1061917	5.09	475973	27134	SA-C	SAMN40266099
39	CL1704	this study	Chiloé	Los Lagos	wild	8.3535	86.34	794873	920655	5.63	470019	27197	SA-C	SAMN40266116
40	CL1710	this study	Chiloé	Los Lagos	wild	9.7918	90.17	870492	965398	5.61	484373	28970	SA-C	SAMN40266117
41	CL1703	this study	Chiloé	Los Lagos	wild	10.1315	81.39	928338	1140613	5.59	483892	28940	SA-C	SAMN40266115
42	CL627	this study	Osorno	Los Lagos	wild	46.2065	82	4589322	5596718	1.81	123996	5308	SA-B1	SAMN40266078
43	CL629	this study	Osorno	Los Lagos	wild	88.7549	85.19	8536810	10020392	1.73	119100	5205	SA-B1	SAMN40266079
44	CL632	this study	Osorno	Los Lagos	wild	46.8257	84.28	4689758	5564369	1.79	121475	5275	SA-B1	SAMN40266080
45	CL1012	this study	Torres del Paine	Magallanes	wild	61.957	91.84	6860493	7470083	1.73	126104	5872	SA-B3	SAMN40266091
46	CL455	this study	Coyhaique	Aysen	wild	15.3867	95.61	1302467	1362337	1.73	110236	4742	SA-B2	SAMN40266070
47	CL460	this study	Coyhaique	Aysen	wild	19.9073	83.2	1808383	2173595	2.04	121826	5050	SA-B2	SAMN40266072
48	CL465	this study	Coyhaique	Aysen	wild	14.2535	85.77	1214992	1416579	2.11	109879	4694	SA-B2	SAMN40266073
49	CL469	this study	Coyhaique	Aysen	wild	49.6631	84.59	5776905	6829379	1.72	158921	6312	SA-B2	SAMN40266074
50	CL458	this study	Coyhaique	Aysen	wild	21.3593	95.24	1842346	1934378	1.86	108776	4657	SA-B2	SAMN40266071
51	CL477	this study	Coyhaique	Aysen	wild	27.8421	88.89	2378841	2676101	2.08	118339	5134	SA-B2	SAMN40266075
52	CL840	this study	Magallanes	Magallanes	wild	56.7512	97.79	5632039	5759224	1.59	122954	5404	SA-B3	SAMN40266085
53	CL841	this study	Magallanes	Magallanes	wild	24.6905	92.92	2186186	2352886	1.93	124081	5461	SA-B3	SAMN40266086
54	CL842	this study	Magallanes	Magallanes	wild	10.6583	97.56	915406	938327	1.95	120738	5111	SA-B3	SAMN40266087
55	CL843	this study	Magallanes	Magallanes	wild	28.649	95.71	2474945	2585771	1.99	122792	5386	SA-B3	SAMN40266088
56	CL844	this study	Magallanes	Magallanes	wild	46.6509	85.46	5122119	5993717	2.09	128514	5535	SA-B3	SAMN40266089
Sacchoarmyces eubayanus (outgroup)
#	Strain ID	Study	Location	Region		Coverage	% Aligned	M Aligned	M Total reads	Error rate (%)	# SNPs	#Indels	Lineage
57	CL815	[1]	Magallanes	Magallanes	wild	34.9272	71.56	3575666	4996860	6.64	669008	47733	Outgroup

## Sheet: S2B_Table
Table S2b. Bioinformatics summary statistics from strains sequenced in other studies
Single End reads
#	Strain ID	Study	Location	Environment	Coverage	% Aligned	M Aligned	M Total reads	Error rate (%)	# SNPs	#Indels	Lineage
1	Pjs 9	[2]	Sancerre, France	anthropic	41.9582	95.64	5208742	5446353	0.28	18421	691	Hol
2	NCAIM 00789	[2]	Babat, Hungary	wild	14.6084	97.39	1754157	1801121	0.39	16355	671	Hol
3	ZP 555	[2]	Hornby Island, Canada	wild	61.3344	98.14	7.332.055	7471289	0.33	17875	760	Hol
4	ZP 556	[2]	Hornby Island, Canada	wild	23.6407	98.64	2817707	2856442	0.48	27396	1080	Hol
5	CRUB 1566	[2]	Rio Negro, Argentina	wild	13.754	96.11	1646563	1713158	0.79	32453	1215	SA-A
6	CRUB 1572	[2]	Rio Negro, Argentina	wild	21.3819	93.46	2576655	2756831	1.74	116713	4676	SA-B1
7	CRUB 1777	[2]	Neuquén, Argentina	wild	6.9125	98.78	841571	851970	1.17	67797	2323	SA-B1
8	CRUB 1781	[2]	Rio Negro, Argentina	wild	6.7747	97.98	822310	839264	1.53	89603	3010	SA-B1
9	CRUB 1782	[2]	Rio Negro, Argentina	wild	6.1576	95.9	737088	768637	0.87	56502	1968	SA-A
10	CRUB 1783	[2]	Rio Negro, Argentina	wild	6.119	95.58	738827	773027	1.5	107321	3808	SA-B1
11	CRUB 1784	[2]	Rio Negro, Argentina	wild	5.0407	96.78	623825	644610	1.8	72987	2267	SA-B1
12	ZP 604	[2]	Hornby Island, Canada	wild	13.9672	92.91	1675524	1803475	0.51	27033	1035	Hol
13	CRUB 1779	[2]	Rio Negro, Argentina	wild	6.673	97.79	810211	828524	1.56	97532	3312	SA-B1
14	CRUB 1780	[2]	Neuquén, Argentina	wild	5.8403	96.82	700000	723006	1.35	98961	3488	SA-B1
15	ZP 646	[2]	Tübingen, Germany	anthropic	11.062	92.62	1325781	1431374	0.5	22959	866	Hol
16	ZP 664	[2]	Bochum, Germany	wild	8.2094	95.82	987166	1030181	0.39	17421	608	Hol
17	ZP 830	[2]	Takamatsu-shi, Japan	wild	47.8146	87.96	5718076	6500447	0.56	14892	626	Hol
18	ZP 853	[2]	Bochum, Germany	wild	91.288	96.62	10909632	11290860	0.36	25638	987	Hol
19	ZP 959	[2]	Lewis Pass, New Zealand	wild	28.2988	88.66	3569521	4026211	4.69	431794	18551	AUS
20	ZP 963	[2]	Mount Field National Park, Tasmania	wild	36.0517	77.69	4429428	5701101	5.04	437842	19148	AUS
21	ZP 964	[2]	Lewis Pass, New Zealand	wild	30.1254	83.57	3689917	4415451	4.79	434291	19059	AUS
22	ZP 966	[2]	Lewis Pass, New Zealand	wild	38.422	89.16	4718709	5292582	4.79	434985	19147	AUS
23	ZP 1047	[2]	Mêda, Portugal	wild	11.9253	98.12	1428286	1455636	0.07	293	39	Hol
24	UCD 61-137	[2]	Berryessa Hills, California	wild	31.2232	97.3	3759041	3863305	0.34	14346	682	Hol
25	148.01	[2]	Blagoveshchensk, Russia	wild	30.4879	95.51	3648511	3819885	0.7	33305	1275	Hol
26	CRUB1586	[2]	Rio Negro, Argentina	wild	5.982	93.37	717018	767940	0.61			SA-A
27	ZP853	[2]	Bochum, Germany	wild	91.288	96.62	10909632	11290860	0.36			Hol
Pair End reads
#	Strain ID	Study	Location	Environment	Coverage	% Aligned	M Aligned	M Total reads	Error rate (%)	# SNPs	#Indels	Lineage
28	NCAIM 676	[2]	Hungary	anthropic	109.481	92.88	15450842	16634511	1.25	178047	10145	Hol
29	ZP 962	[2]	Mount Field National Park, Tasmania	wild	32.4981	93.65	4708801	5027867	4.73	473646	28292	AUS
30	CRUB 1994	[2]	Neuquén, Argentina	wild	9.5219	98.4	1509030	1533495	0.93	32373	1189	SA-A
31	CRUB 1993	[2]	Neuquén, Argentina	wild	4.285	98.52	694499	704915	0.92	26183	879	SA-A
32	CRUB 1991	[2]	Tierra del Fuego, Argentina	wild	6.1546	98.47	998985	1014540	1.58	109278	3904	SA-B3
33	CRUB 1990	[2]	Neuquén, Argentina	wild	5.6034	98.72	905686	917423	0.88	25354	901	SA-A
34	CRUB 1988	[2]	Tierra del Fuego, Argentina	wild	3.8899	98.58	623369	632322	1.87	89000	2883	SA-B3
35	CRUB 1987	[2]	Santa Cruz, Argentina	wild	8.0176	98.41	1292996	1313872	1.89	112260	4083	SA-B3
36	BMV 58	[3]	Spain	anthropic	93.6534	96.81	13703805	14155285	0.24	11798	571	Hol
37	CECT 12600	[3]	Spain	anthropic	84.5402	96.91	12381086	12776336	0.37	23274	1065	Hol
38	yHCT 77	[2]	Oregon, USA	wild	0.4335	96.18	68387	71104	0.49	1121	29	Hol
39	yHCT 78	[2]	Missouri, USA	wild	2.6449	99.03	415656	419745	0.48	11907	357	Hol
40	GM 14	[2]	Jurançon, France	anthropic	99.6711	93.75	13941455	14870192	0.54	29833	1661	Hol
41	NPCC 1417	[3]	Argentina	anthropic	21.9888	91.48	1955987	2138256	0.53	30716	1421	Hol
42	ZIM2113	[3]	Slovenia	anthropic	68.0771	87.24	6111334	7005281	1.49	22998	1091	Hol
43	CECT1969	[3]	Holland	wild	70.6873	95.72	10424345	10890058	0.29	19676	888	Hol

## Sheet: References
1. Nespolo RF, Villarroel CA, Oporto CI, Tapia SM, Vega-Macaya F, Urbina K, et al. An Out-of-Patagonia migration explains the worldwide diversity and distribution of Saccharomyces eubayanus lineages. PLOS Genetics. 2020;16(5):e1008777. doi: 10.1371/journal.pgen.1008777.
2. Almeida P, Gonçalves C, Teixeira S, Libkind D, Bontrager M, Masneuf-Pomarède I, et al. A Gondwanan imprint on global diversity and domestication of wine and cider yeast Saccharomyces uvarum. Nature Communications. 2014;5(1). doi: 10.1038/ncomms5044.
3. Macías LG, Flores MG, Adam AC, Rodríguez ME, Querol A, Barrio E, et al. Convergent adaptation of Saccharomyces uvarum to sulfite, an antimicrobial preservative widely used in human-driven fermentations. PLOS Genetics. 2021;17(11):e1009872. doi: 10.1371/journal.pgen.1009872.
