# Supplementary material for: An integrative taxonomy approach reveals Saccharomyces chiloensis sp. nov. as a newly discovered species from Coastal Patagonia
Source: PLoS Genet. 2024 Sep 6;20(9):e1011396. doi: 10.1371/journal.pgen.1011396 (PMC11410238; doi:10.1371/journal.pgen.1011396)
Supplement: S3 Table — (XLSX) [file pgen.1011396.s010.xlsx]

## Sheet: S3_Table
Table S3. Fst results
Considering 7 populations
Populations	Hol	SA-A	SA-B1	SA-B2	SA-B3	SA-C	AUS
Hol
SA-A	0.26
SA-B1	0.79	0.76
SA-B2	0.8	0.76	0.44
SA-B3	0.79	0.76	0.4	0.5
SA-C	0.94	0.93	0.93	0.94	0.93
AUS	0.92	0.91	0.91	0.92	0.91	0.84
Considering 3 populations
Populations	Hol	SoAm	Divergent (SA-C + AUS)
Hol
SoAm (SA-A+SA-B1+SA-B2+SA-B3)	0.491
Divergent (SA-C + AUS)	0.82	0.77
Considering 2 populations
Populations	S. uvarum (HOL + SoAm)	Divergent (SA-C + AUS)
S. uvarum (HOL + SoAm)
Divergent (SA-C + AUS)	0.78
