# Supplementary material for: An integrative taxonomy approach reveals Saccharomyces chiloensis sp. nov. as a newly discovered species from Coastal Patagonia
Source: PLoS Genet. 2024 Sep 6;20(9):e1011396. doi: 10.1371/journal.pgen.1011396 (PMC11410238; doi:10.1371/journal.pgen.1011396)
Supplement: S4 Table — (XLSX) [file pgen.1011396.s011.xlsx]

## Sheet: S4_Table
Table S4. Estimated Nucleotide diversity on each population
Nucleotide diversity estimated on 7 populations
Population
HOL	0.0018
SA-A	0.0023
SA-B1	0.0023
SA-B2	0.0019
SA-B3	0.0024
SA-C	0.0032
AUS	0.0042
Nucleotide diversity estimated on 3 populations
Population
Hol	0.0018
SoAm (SA-A+SA-B1+SA-B2+SA-B3)	0.0059
Divergent (SA-C + AUS)	0.0122
Nucleotide diversity estimated on 2 populations
Population
S. uvarum (HOL + SoAm)	0.0061
Divergent (SA-C + AUS)	0.0122
