# Supplementary material for: An integrative taxonomy approach reveals Saccharomyces chiloensis sp. nov. as a newly discovered species from Coastal Patagonia
Source: PLoS Genet. 2024 Sep 6;20(9):e1011396. doi: 10.1371/journal.pgen.1011396 (PMC11410238; doi:10.1371/journal.pgen.1011396)
Supplement: S5 Table — (XLSX) [file pgen.1011396.s012.xlsx]

## Sheet: S5_Table
Table S5. Estimated genetic divergence between different populations and the S. uvarum reference genome (CBS7001, Hol)
Strain ID	# SNPs	Lineage	% Divergence (SNPs/Genome)	Mean % Divergence
CL1600	490249	SA-C	4.08541	4.06	1.03
CL1602	492342	SA-C	4.10285
CL1603	492435	SA-C	4.10363
CL1604	490887	SA-C	4.09072
CL1065	491634	SA-C	4.09695
CL1206	495191	SA-C	4.12659
CL1207	496240	SA-C	4.13533
CL1208	475973	SA-C	3.96644
CL1704	470019	SA-C	3.91683
CL1710	484373	SA-C	4.03644
CL1703	483892	SA-C	4.03243
ZP959	431794	AUS	3.59828	3.69
ZP963	437842	AUS	3.64868
ZP964	434291	AUS	3.61909
ZP966	434985	AUS	3.62488
ZP962	473646	AUS	3.94705
Pjs 9	18421	Hol	0.153508	0.22
NCAIM 00789	16355	Hol	0.136292
ZP 555	17875	Hol	0.148958
ZP 556	27396	Hol	0.2283
ZP 604	27033	Hol	0.225275
ZP 646	22959	Hol	0.191325
ZP 664	17421	Hol	0.145175
ZP 830	14892	Hol	0.1241
ZP 853	25638	Hol	0.21365
ZP 1047	293	Hol	0.00244167
UCD 61-137	14346	Hol	0.11955
148.01	33305	Hol	0.277542
NCAIM 676	178047	Hol	1.48372
BMV 58	11798	Hol	0.0983167
CECT 12600	23274	Hol	0.19395
yHCT 77	1121	Hol	0.00934167
yHCT 78	11907	Hol	0.099225
GM 14	29833	Hol	0.248608
NPCC 1417	30716	Hol	0.255967
ZIM2113	22998	Hol	0.19165
CECT1969	19676	Hol	0.163967
ZP 853	25638	Hol	0.21365
CRUB 1566	32453	SA-A	0.270442	0.29
CRUB 1782	56502	SA-A	0.47085
CRUB 1994	32373	SA-A	0.269775
CRUB 1993	26183	SA-A	0.218192
CRUB 1990	25354	SA-A	0.211283
CL700	39610	SA-A	0.330083
CL716	36254	SA-A	0.302117
CL717	34359	SA-A	0.286325
CL719	35539	SA-A	0.296158
CL700	39610	SA-A	0.330083
CL716	36254	SA-A	0.302117
CL717	34359	SA-A	0.286325
CL719	35539	SA-A	0.296158
CL1301	32518	SA-A	0.270983
CL1304	41374	SA-A	0.344783
CL1305	31545	SA-A	0.262875
CL1509	23791	SA-A	0.198258
CL1506	31873	SA-A	0.265608
CL228	121318	SA-B1	1.01098	0.96
CL234	124020	SA-B1	1.0335
CL252	123564	SA-B1	1.0297
CL272	130599	SA-B1	1.08832
CL276	132489	SA-B1	1.10407
CL1102	129971	SA-B1	1.08309
CL1103	125229	SA-B1	1.04358
CL1105	93197	SA-B1	0.776642
CL304	127034	SA-B1	1.05862
CL308	122887	SA-B1	1.02406
CL309	123390	SA-B1	1.02825
CL622	135702	SA-B1	1.13085
CL623	138428	SA-B1	1.15357
CL901	105920	SA-B1	0.882667
CL1302	118206	SA-B1	0.98505
CL1507	121109	SA-B1	1.00924
CL1422	112982	SA-B1	0.941517
CL1429	119375	SA-B1	0.994792
CL1431	122001	SA-B1	1.01667
CL1203	123086	SA-B1	1.02572
CL1204	120712	SA-B1	1.00593
CL627	123996	SA-B1	1.0333
CL629	119100	SA-B1	0.9925
CL632	121475	SA-B1	1.01229
CRUB 1572	116713	SA-B1	0.972608
CRUB 1777	67797	SA-B1	0.564975
CRUB 1781	89603	SA-B1	0.746692
CRUB 1783	107321	SA-B1	0.894342
CRUB 1784	72987	SA-B1	0.608225
CRUB 1779	97532	SA-B1	0.812767
CRUB 1780	98961	SA-B1	0.824675
CL455	110236	SA-B2	0.918633	0.99
CL460	121826	SA-B2	1.01522
CL465	109879	SA-B2	0.915658
CL469	158921	SA-B2	1.32434
CL458	108776	SA-B2	0.906467
CL477	118339	SA-B2	0.986158
CL1012	126104	SA-B3	1.05087
CL840	122954	SA-B3	1.02462
CL841	124081	SA-B3	1.03401
CL842	120738	SA-B3	1.00615
CL843	122792	SA-B3	1.02327
CL844	128514	SA-B3	1.07095
CRUB 1991	109278	SA-B3	0.91065
CRUB 1988	89000	SA-B3	0.741667
CRUB 1987	112260	SA-B3	0.9355
