# Supplementary material for: An integrative taxonomy approach reveals Saccharomyces chiloensis sp. nov. as a newly discovered species from Coastal Patagonia
Source: PLoS Genet. 2024 Sep 6;20(9):e1011396. doi: 10.1371/journal.pgen.1011396 (PMC11410238; doi:10.1371/journal.pgen.1011396)
Supplement: S6 Table — (XLSX) [file pgen.1011396.s013.xlsx]

## Sheet: S6_Table
Table S6. Spore viability from crosses between lineages
Spp (Pop)	Ref parental	# of tetrads disected	# of total spores	# of viable spores	Spore viability (%)
S. eubayanus (CBS7001)	S. uvarum (CBS7001)	132	528	18	2.3
SA-C (CL1605)		108	432	206	6
AUS (ZP 966)		108	432	22	5.1
SA-A (CL1304)		108	432	230	79.7
SA-B1 (CL234)		132	528	363	81.3
SA-B2 (CL465)		72	288	257	77.1
SA-B3 (CL840)		72	288	137	50
AUS (ZP966)	SA-C (CL1605)	72	288	74	25.69
SA-C (CL1605)	-	96	384	346	90
AUS (ZP 966)	-	96	384	334	87
S. uvarum (CBS7001)	-	96	384	364	95
S. eubayanus (CBS12357)	-	96	384	364	95
