# Supplementary material for: An integrative taxonomy approach reveals Saccharomyces chiloensis sp. nov. as a newly discovered species from Coastal Patagonia
Source: PLoS Genet. 2024 Sep 6;20(9):e1011396. doi: 10.1371/journal.pgen.1011396 (PMC11410238; doi:10.1371/journal.pgen.1011396)
Supplement: S7 Table — (XLSX) [file pgen.1011396.s014.xlsx]

## Sheet: S7_Table
Table S7. Metadata and Metrics for genome assemblies using ONT long-read sequences
		Genome assemblie metrics										Genome annotation metrics (BUSCO)
ID	Spp (Pop)	Total sequence count	Total sequence length (bp)	Min sequence length (bp)	Max sequence length (bp)	Mean sequence length (bp)	Median sequence length (bp)	N50 (bp)	L50 (bp)	GC%	Genome size (Mbp)	Complete BUSCOs	Complete and single-copy BUSCOs	Complete and duplicated BUSCOs	Fragmented BUSCOs	Missing BUSCOs	Total BUSCO groups searched
CL1603	S. chiloensis (SA-C)	16	11922941	220697	1181790	745184	809870	908849	6	39.88	11.9	99.3	97.55	2.45	0.09	0.57	100
CL1604	S. chiloensis (SA-C)	16	11877989	229311	1176471	742374	800674	918363	6	39.87	11.9	99.3	97.55	2.45	0.19	0.47	100
CL1206	S. chiloensis (SA-C)	16	11919546	220687	1181677	744972	809452	907279	6	39.88	11.9	99.5	97.32	2.68	0.19	0.38	100
CL1207	S. chiloensis (SA-C)	16	12614319	240450	1341664	788395	878342	913319	6	39.86	12.6	99.5	96.89	3.11	0.19	0.38	100
ZP966	S. chiloensis (AUS)	16	11874030	213071	1280609	742127	758884	910016	6	39.94	11.8	99.5	97.65	2.35	0.09	0.38	100
