# Supplementary material for: An integrative taxonomy approach reveals Saccharomyces chiloensis sp. nov. as a newly discovered species from Coastal Patagonia
Source: PLoS Genet. 2024 Sep 6;20(9):e1011396. doi: 10.1371/journal.pgen.1011396 (PMC11410238; doi:10.1371/journal.pgen.1011396)
Supplement: S8 Table — (XLSX) [file pgen.1011396.s015.xlsx]

## Sheet: S8_Table
Table S8. Set of structural variants detected between S. chiloensis, S. eubayanus and S. uvarum
	Filtered by size (> 1kb)							Number of balanced SVs							Number of unbalanced SVs
ID	CL1604	CL1603	ZP966	CL1206	CL1207	CBS7001	CBS12357	CL1604	CL1603	ZP966	CL1206	CL1207	CBS7001	CBS12357	CL1604	CL1603	ZP966	CL1206	CL1207	CBS7001	CBS12357
CL1604
CL1603	25							5							20
ZP966	82	86						6	7						76	79
CL1206	32	26	88					2	1	8					30	25	80
CL1207	28	26	93	32				0	2	7	1				28	24	86	31
CBS7001	78	86	98	83	84			11	13	11	14	14			67	73	87	69	70
CBS12357	86	84	15	88	90	87		7	8	0	7	7	11		79	76	15	81	83	76
