# Supplementary material for: An integrative taxonomy approach reveals Saccharomyces chiloensis sp. nov. as a newly discovered species from Coastal Patagonia
Source: PLoS Genet. 2024 Sep 6;20(9):e1011396. doi: 10.1371/journal.pgen.1011396 (PMC11410238; doi:10.1371/journal.pgen.1011396)
Supplement: S9 Table — (XLSX) [file pgen.1011396.s016.xlsx]

## Sheet: S9_Table
Table S9. Size and number of genes involved in translocations events between S. chiloensis and S. uvarum
	ChrII-ChrVIIt		ChrXV-ChrIIt		ChrVI-ChrXt		ChrX-ChrVIt
ID	size	# Genes	size	# Genes	size	# Genes	size	# Genes
CL1604	143862	64	433207	212	54412	19	318496	145
CL1603	144179	64	349877	171	54323	19	327212	146
ZP966	NA		NA		59820	23	338288	147
CL1206	143761	64	433339	213	54870	19	318297	144
CL1207	143775	64	361432	175	53958	19	399654	195
CBS12357	NA		NA		48249	40	316909	288
