# Supplementary material for: An integrative taxonomy approach reveals Saccharomyces chiloensis sp. nov. as a newly discovered species from Coastal Patagonia
Source: PLoS Genet. 2024 Sep 6;20(9):e1011396. doi: 10.1371/journal.pgen.1011396 (PMC11410238; doi:10.1371/journal.pgen.1011396)
Supplement: S10 Table — (XLSX) [file pgen.1011396.s017.xlsx]

## Sheet: S10_Table
Table S10. OANI, nucleotide divergence and spore viability values in different Saccharomyces lineages and species
Query	Ref	cross	Nucleotide divergence *	Spore viability	OANI	# Rearregments	Corrected spore viability**
S. eubayanus (CBS12357)	S. uvarum (CBS7001)	interspecies	9.45	2.3	90.1359	1 RT	4.6
S. uvarum (SA-A)	S. uvarum (CBS7001)	intraspecies	0.87	79.7	99.47	Collinear	-
S. uvarum (SA-B1)	S. uvarum (CBS7001)	intraspecies	2.11	81.3	98.36	Collinear	-
S. uvarum (SA-B2)	S. uvarum (CBS7001)	intraspecies	2.04	77.1	98.43	Collinear	-
S. uvarum (SA-B3)	S. uvarum (CBS7001)	intraspecies	2.16	50	98.29	Collinear	-
S. chiloensis (AUS)	S. uvarum (CBS7001)	query	7.07	5.1	92.8541	1 RT	10.2
S. chiloensis (SA-C)	S. uvarum (CBS7001)	query	6.84	6	93.27	1 RT and 2 NRT	15.96
S. paradoxus (CBS432)	S. cerevisiae (S288c)	interspecies	11.81	0.67	87.4311	Collinear	-
S. cerevisiae (S288c)	S. cerevisiae (SK1)	intraspecies	0.9	80.94	99.1419	Collinear	-
S. cerevisiae (Y55)	S. cerevisiae (SK1)	intraspecies	0.49	83	99.5346	Collinear	-
S. cerevisiae (S288c)	S. cerevisiae (Y55)	intraspecies	0.79	83.33	99.2403	Collinear	-
S. paradoxus (CBS432)	S. paradoxus (YPS138)	intraspecies	4.63	35	95.4543	Collinear	-
S. paradoxus (cariocanus)	S. paradoxus (YPS138)	intraspecies	0.56	4.81	99.4973	4 RT	76.96
S. kudriavzevii (IFO1802)	S. kudriavzevii (IFO1803)	intraspecies	5.26	38	94.9153	Collinear	-
S. cerevisiae (YPS128)	S. cerevisiae (UWOPS.461.4)	intraspecies	0.9	10	99.1867	5 NRT	100*
S. mikatae (IFO1815)	S. jurei (NCYC3947)	interspecies	9.25	2	90.7212	1 RT and 1 NRT	5.32
S. paradoxus (N-44)	S. jurei (NCYC3947)	interspecies	14.36	0	83.0622	-	-
* Divergence estiamted from whole genome aligment
** Corrected accordingly to the model propoused by G, litti (2006)
RT: Reciprocal traslocation
NRT: Non reciprocal translocation
