# Supplementary material for: An integrative taxonomy approach reveals Saccharomyces chiloensis sp. nov. as a newly discovered species from Coastal Patagonia
Source: PLoS Genet. 2024 Sep 6;20(9):e1011396. doi: 10.1371/journal.pgen.1011396 (PMC11410238; doi:10.1371/journal.pgen.1011396)
Supplement: S11 Table — (XLSX) [file pgen.1011396.s018.xlsx]

## Sheet: S11_Table
Table S11. Introgressionsfrom S. uvarum on S. chiloensis sp. nov. CBS18620T
ID	Spp/pop	Chromosome	approx window bp	size kb
CL719	S. uvarum (SA-A)	V	76000 - 146000	70
		XI	43000 - 93000	50
		XVI	295000 - 316000	21
CL632	S. uvarum (SA-B1)	V	76000-146000	70
		XI	44000 - 91000	47
		XVI	295000 - 331000	36
CL465	S. uvarum (SA-B2)	V	88000 - 146000	58
		XI	47000 - 93000	46
		XVI	315000 - 317000	2
CL840	S. uvarum (SA-B3)	V	67000 - 146000	79
		XI	37000 - 89000	52
		XVI	295000 - 328000	33
