# Supplementary material for: An integrative taxonomy approach reveals Saccharomyces chiloensis sp. nov. as a newly discovered species from Coastal Patagonia
Source: PLoS Genet. 2024 Sep 6;20(9):e1011396. doi: 10.1371/journal.pgen.1011396 (PMC11410238; doi:10.1371/journal.pgen.1011396)
Supplement: S12 Table — (XLSX) [file pgen.1011396.s019.xlsx]

## Sheet: S12_Table
Table S11. Phenotypic characterisation of S. chiloeneis representative strain. Data from S. eubayanus (Libkind et al., 2011)[1] and S. uvarum (Vaughan-Martini and Martini., 2011)[2] is shown in gray
Characteristic	S. chiloensis	S. eubayanus	S. uvarum
Fermentation
Glucose	+	+	+		-	negative
Fructose	+	nd	nd		+	positive
Galactose	+	+	v		d	delayed positive
Maltose	-	+	+		w	weakly positive
Sucrose	+	+	+		v	variable
Trehalose	-	-	-		nd	no data available
Assimilation of carbon compounds
D-Galactose	+	+	+
Myo-inositol	-	nd	nd
L-Sorbose	-	nd	nd
L-rhamnose	-	nd	nd
N-Acetyl-D-glucosamine	-	nd	nd
D-Ribose	-	nd	nd
D-Xylose	-	nd	nd
L-Arabinose	-	nd	nd
D-Arabinose	-	nd	nd
Raffinose	+	+	+
Sucrose	+	+	+
Maltose	v,w	+	+
Melibiose	w	nd	nd
Melezitose	-	+	d
Inulin	-	nd	nd
Soluble starch	-	nd	nd
Glycerol	-	+	+
Erythritol	-	nd	nd
Ribitol	-	nd	nd
D-Glucitol	-	nd	nd
D-Mannitol	v,w	d	v
Galactitol	-	nd	nd
D-Gluconate	-	-	v
Salicin	-	nd	nd
DL-Lactate	-	v	v
Succinate	-	nd	nd
Citrate	-	nd	nd
Ethylacetate	-	nd	nd
2-propanol	-	nd	nd
Acetone	-	nd	nd
Hexadecane	-	nd	nd
Methanol	-	nd	nd
Ethanol	-	nd	nd
Xylitol	-	nd	nd
Trehalose	-	v	d
Lactose	-	nd	nd
Cellobiose	-	nd	nd
Assimilation of nitrogen compounds
Nitrate	-	-	-
lysine	-	nd	nd
Nitrite	-	-	-
Aminoacid free medium	+	nd	nd
Additional growth tests and other characteristics
Growth at 30°C	+	+	+
Growth at 37°C	-	-	-
Acetic acid 1%	-	nd	nd
YM-agar 10% NaCl	-	nd	nd
50% Glucose medium	-	nd	nd
Starch-like compounds production	-	nd	nd
Cycloheximide (100 µg/ml)		nd	nd
Acid formation	+	nd	nd
Urease activity	-	nd	nd
Diazonium blue B reaction	-	nd	nd
Pseudohyphae
Septate hyphae
Ascospores	+	+	+

## Sheet: References
1. Libkind D, Hittinger CT, Valerio E, Goncalves C, Dover J, Johnston M, et al. Microbe domestication and the identification of the wild genetic stock of lager-brewing yeast. Proceedings of the National Academy of Sciences of the United States of America. 2011;108(35):14539-44. doi: 10.1073/pnas.1105430108. PubMed PMID: WOS:000294425900038
2. Vaughan-Martini A, Martini A. Saccharomyces Meyen ex Rees (1870). In: Kurtzman CP, Fell JW, Boekhout T (eds). The Yeasts, A Taxonomic Study, 5th edn. Amsterdam: Elsevier, 2011, 733–46.
