# Supplementary material for: An integrative taxonomy approach reveals Saccharomyces chiloensis sp. nov. as a newly discovered species from Coastal Patagonia
Source: PLoS Genet. 2024 Sep 6;20(9):e1011396. doi: 10.1371/journal.pgen.1011396 (PMC11410238; doi:10.1371/journal.pgen.1011396)
Supplement: S13 Table — (XLSX) [file pgen.1011396.s020.xlsx]

## Sheet: S13_Table
Table S12. Phenotype data for S. chiloensis strains obtained from growth curves analysis
			Area under the curve
ID	Spp/pop	replicate	YNB-Glc2%	YNB-Glc2%-NaCl2%	YNB-glycerol 2%	YNB-sorbitol 2%	YNB-Glc2%-EtOH2%	YNB-Glc2%-EtOH5%	YNB-Mal2%	YNB-Fruc2%	YNB-Sacarosa2%	YNB-Galac2%
CL1602	S. chiloensis	1	17.55	13.09	10	2.7317	14.12	10.87	2.8	24.09	17.015	16.006
		2	20.2	14.18	11.36	1.56053	13.66	10.96	4.4	24.17	14.085	16.8113
		3	18.9667	18.08	10.33	1.59508	15.53	11.79	3.9	24.19	16.235	14.0365
CL1603	S. chiloensis	1	18.4757	12.84	4.865	1.50446	13.46	6.42	0	27.36	12.46	17.6758
		2	18.6297	13.58	4.1195	0.975102	15.53	6.395	0	31.03	12.14	20.3971
		3	18.0197	12.583	4.935	0.772941	15.34	5.6535	0	27.73	12.49	18.0713
CL1604	S. chiloensis	1	35.3867	20.5566	5.285	4.64938	20.3	6.97	4.1	28.69	28.47	29.96
		2	34.3167	17.9579	5.61	3.44638	16.2	8.81	5.7	27.16	28.36	29.86
		3	34.0467	25.1233	2.32	2.72998	16.5	9.335	5.8	28.07	29.99	32.07
CL1605	S. chiloensis	1	33.9	15.6555	4.95	4.26578	18.51	6.74	3.6744	28.46	27.98	21.9313
		2	31.4267	17.5828	5.03	4.76683	18.89	6.54	2.71967	30.51	28.44	23.7969
		3	32.8133	15.9671	6.185	5.67654	18.98	8	3.56103	31.01	28.53	24.1256
CL1206	S. chiloensis	1	29.18	23.8765	3.83	5.16945	22.6173	2.66	4.00206	23.325	18.2677	15.9488
		2	27.825	22.4342	3.05	5.46765	18.8843	3.79	3.81318	26.02	15.9687	15.9009
		3	25.61	22.9728	3.43	7.57257	19.5841	2.61	4.73811	23.215	15.2214	13.5003
CL1207	S. chiloensis	1	30.42	28.3087	2.68	8.39315	20.6873	5.31	4.71896	25.26	21.3035	23.6633
		2	27.46	29.5763	2.65	8.6927	22.392	5.66	4.38685	24.45	20.2867	21.5431
		3	27.25	27.2191	3.52	9.14273	22.2494	7.08	4.51755	23.7	18.4844	23.8076
CL1703	S. chiloensis	1	35.06	16.68	6.195	3.37	23.55	17.99	4.46	23.4	26.95	27.83
		2	32.78	18.8	6.285	3.43	21.65	26.85	5.11	20.23	29.99	28.63
		3	32.445	16.27	6.645	3.6	24.66	14.11	4.86	25.07	29.11	27.38
CL1704	S. chiloensis	1	35.7	21.09	6.975	3.42	26.38	19.84	5.72	29.17	31.775	29.22
		2	33.055	20.18	6.94	4.54	26.51	20.3	6.03	26.87	26.59	30.03
		3	34.255	21.29	6.95	3.7	26.28	17.22	5.81	27.54	29.645	28.71
CL1710	S. chiloensis	1	30.9235	19.635	4.495	3.78	26.28	7.798	5.4	28.17	22.65	30.4
		2	28.272	20.125	5.515	3.59	26.17	7.57	4.71	23.23	18.8	31.88
		3	28.755	19.265	4.76	3.59	25.83	8.18	5.43	28.22	18.01	31.62
ZP959	S. chiloensis	1	25.17	13.995	3.889	4.33103	11.56	7.069	5.66	22.0331	20.845	13.7477
		2	22.39	14.0375	3.834	3.73469	11.64	8.365	6.21	18.2112	20.04	13.9379
		3	26.04	18.879	4.815	4.87295	11.25	6.595	5.21	19.7511	19.31	13.6249
ZP966	S. chiloensis	1	18.965	12.2842	4.335	2.91984	12.3509	7.03	5.78	15.76	14.6624	9.16
		2	20.875	11.6978	4.965	3.28405	14.6904	7.55	6.25	15.835	13.7147	9
		3	20.69	19.3733	4.53	4.83142	15.7836	9.39	5.64	14.75	13.4881	8.93
CBS7001	S.uvarum	1	29.5432	20.6767	6.575	5.075	26.19	20.3933	26.175	32.805	28.46	31.075
		2	27.9204	21.1967	8.6	5.945	25.475	21.0667	27.615	33.145	26.895	30.485
		3	28.845	20.6067	6.4	7.66	28.385	20.0967	27.335	32.06	30.04	30.36
CL717	S.uvarum	1	34.6012	25.27	6.455	6.2835	27.385	18.593	19.0375	28.67	27.885	27.26
		2	32.1802	26.21	7.48	6.2975	27.48	19.897	18.882	28.505	25.73	29.2
		3	33.24	24.25	7.725	6.102	27.83	19.005	18.6679	28.13	28.37	30.08
CL719	S.uvarum	1	31.2483	28.39	5.87	2.90145	20.5404	19.9023	16.4378	21.2035	15.7327	20.3368
		2	29.2637	26.82	4.95	2.72404	20.1339	20.0508	16.7663	22.3603	22.3361	19.6609
		3	30.3487	27.61	5.9	3.67613	20.188	20.6844	15.5057	20.545	17.0222	20.2561
CL1304	S.uvarum	1	32.1153	28.45	8.34	3.14111	15.1795	22.3905	15.3557	17.7608	10.1291	25.524
		2	31.056	29.65	7.99	4.94451	12.0062	21.4565	16.1159	18.9798	13.7717	23.9864
		3	31.0001	28.28	8.28	3.85105	11.7068	21.942	14.8038	19.1091	10.8488	22.461
CL1305	S.uvarum	1	33.4411	30.94	9.086	3.66274	13.2055	24.362	18.3182	21.7111	7.00419	27.3961
		2	31.6463	30.68	8.7756	2.56007	12.7887	26.2975	18.1759	20.2143	16.8104	28.5904
		3	32.0745	29.67	8.43	3.59426	13.8244	27.7235	16.2447	21.1371	12.266	28.2428
CL234	S.uvarum	1	32.2867	26.47	4.01	4.26724	13.5583	19.5908	18.0905	26.28	14.5903	24.2509
		2	31.6607	24.92	5.36	3.75079	11.72	20.2288	18.4787	24.505	11.6442	22.8892
		3	31.9042	24.53	5.47	4.7871	9.81975	22.4309	17.0263	24.545	10.594	24.3388
CL629	S.uvarum	1	31.4066	26.28	5.25	4.78956	23.5598	16.0866	22.555	21.007	20.4444	23.0731
		2	30.9421	25.56	6.68	5.2541	23.8783	17.1224	22.3493	23.6273	19.9713	23.6629
		3	30.6773	26.75	6.7	5.48642	23.1345	17.4314	21.7332	21.1133	21.1333	23.1599
CL632	S.uvarum	1	34.7206	26.09	6.16	5.77493	24.79	23.2028	18.6678	26.28	25.345	26.985
		2	32.0495	26.57	6.9	5.92035	25.24	24.6312	18.7341	27.485	25.425	29.425
		3	33.2954	24.65	8.28	6.01074	24.42	23.0651	17.8775	26.185	24.725	30
CBS12357	S.uvarum	1	35.79	30.1491	8.31	5.0496	33.065	22.58	25.3015	31.665	27.69	36.19
		2	35.0667	29.2567	6.89	5.77339	31.74	23.16	24.7267	31.72	27.71	36.6
		3	35.6867	27.6461	7.64	7.98422	33.05	23	24.8948	32.145	28.32	36.7
